# Supplementary material for: Epstein-Barr Virus-Encoded Latent Membrane Protein 1 and B-Cell Growth Transformation Induce Lipogenesis through Fatty Acid Synthase
Source: J Virol. 2021 Jan 28;95(4):e01857-20. doi: 10.1128/JVI.01857-20 (PMC7851568; doi:10.1128/JVI.01857-20)
Supplement: Supplemental file 2 [file JVI.01857-20-s0002.xlsx]

## Sheet: LMP1 vs pBABE
Complete metabolite comparison
	LMP1 untreated vs. pBABE untreated (Norm. Peak Area)					LMP1 olap vs. LMP1 untreated (Norm. Peak Area)
Name	q-value	Log2 Fold Change	FC>1.5, p<0.05		Name	q-value	Log2 Fold Change	FC>1.5, p<0.05
Dodecanoic acid	3.59532e-06	5.18667	TRUE		Dodecanoic acid	3.22849e-05	-1.53258	TRUE
Malic acid	0.000154373	4.71325	TRUE		Malic acid	5.55111e-05	-1.86255	TRUE
Capric acid	0.00063968	4.22184	TRUE		Capric acid	0.000748212	-1.22945	TRUE
Oleic Acid	0.00199551	4.03008	TRUE		Oleic Acid	0.000185396	-0.981853	TRUE
Myristic Acid	3.21858e-05	3.85093	TRUE		Myristic Acid	3.22849e-05	-1.44049	TRUE
2-Hydroxy-3-methylbutyric acid_2	0.00666065	3.2938	TRUE		2-Hydroxy-3-methylbutyric acid_2	0.00651118	-1.2415	TRUE
octanoate radical	0.00179398	3.1025	TRUE		octanoate radical	0.00136832	-1.45039	TRUE
Palmitoleic Acid	0.00377648	2.95874	TRUE		Palmitoleic Acid	0.000734431	-0.919481	TRUE
2-Hydroxy-3-methylpentanoic acid_3	0.0039928	1.7855	TRUE		2-Hydroxy-3-methylpentanoic acid_3	0.0256318	-1.46672	TRUE
Hydroxyisocaproic acid	0.0150054	1.40219	TRUE		Hydroxyisocaproic acid	0.00227043	-1.1189	TRUE
Arachidic Acid	0.0048324	0.71176	TRUE		L-Cystine	0.00105195	-1.4083	TRUE
Stearic Acid	0.00627384	0.63287	TRUE		Methionine sulfoxide	0.000240991	1.19057	TRUE
L-Cystine	0.0471759	0.585017	TRUE		Glucose 6-phosphate	0.00191278	1.15238	TRUE
Pyridoxine	0.00666162	-0.588056	TRUE		In-source fragment of Citrulline_n	0.00349993	0.910873	TRUE
L-Carnitine	0.0366645	-0.600211	TRUE		3-Phosphoglyceric acid	0.0139401	0.687152	TRUE
N-Acetylglutamic acid	0.0211975	-0.601317	TRUE		L-Alanine	0.000355804	0.643182	TRUE
L-Tryptophan	0.00314746	-0.626891	TRUE		L-Methionine	0.000937386	0.854987	TRUE
Thiamine	0.0126234	-0.632019	TRUE		In-source fragment of Aspartic acid_n	0.000123759	1.04463	TRUE
In-source fragment of Methylthioadenosine	0.0441535	-0.665412	TRUE		Citrulline	0.000244288	0.940877	TRUE
Isobaric with N-Acetylalanine	0.024892	-0.682964	TRUE		L-Leucine	0.000785253	0.837798	TRUE
Myo-inositol	0.00314746	-0.70715	TRUE		L-Acetylcarnitine	0.000393394	1.57281	TRUE
D-2-Hydroxyglutaric acid	0.00746362	-0.710037	TRUE		L-Isoleucine	0.0013604	0.749798	TRUE
D-Glyceraldehyde 3-phosphate	0.0278791	-0.710314	TRUE		L-Lysine	0.00424942	0.668542	TRUE
Pyroglutamic acid	0.0156798	-0.715097	TRUE		L-Phenylalanine	0.00153151	0.620377	TRUE
ADP	0.043013	-0.74574	TRUE		1-MethylHistidine	0.000457121	0.8798	TRUE
N-Acetyl-L-aspartic acid	0.0104802	-0.75012	TRUE		L-Lactic acid	5.09159e-05	1.25752	TRUE
S-Adenosylhomocysteine	0.0373713	-0.808021	TRUE		Allantoin	0.0014538	1.21729	TRUE
Isobaric with Glucose 1-phosphate/Glucose 6-phosphate_1	0.0246802	-0.827826	TRUE		L-Valine	0.000185396	1.03881	TRUE
D-Ribose 5-phosphate	0.0397941	-0.857246	TRUE		D-Ribose 5-phosphate	0.000861814	1.33855	TRUE
Pantothenic acid	0.0255128	-0.867953	TRUE		Nicotinamide	0.000554876	1.13515	TRUE
Guanosine diphosphate	0.0396492	-0.883808	TRUE		Betaine	0.000169744	1.12044	TRUE
Isobaric with N-Acetylalanine_2	0.0278791	-0.911237	TRUE		Xanthine	0.00105195	1.46767	TRUE
NADH	0.013524	-0.914889	TRUE		Xanthosine	0.00206087	0.920229	TRUE
Biotin	0.000673145	-0.922652	TRUE		N-Acetyl-L-alanine	0.00347284	0.914068	TRUE
Nicotinic acid	0.0171074	-0.987989	TRUE		Isobaric with cis-Aconitic acid	0.00323252	1.19434	TRUE
5-Thymidylic acid	0.0031919	-1.02098	TRUE		Cystathionine	0.00133377	1.21656	TRUE
Oxoglutaric acid	0.00350408	-1.02731	TRUE		Ornithine	0.00341815	0.81185	TRUE
Inosinic acid	0.00388323	-1.02929	TRUE		cis-Aconitic acid	7.81979e-05	0.871232	TRUE
CDP	0.0426449	-1.02976	TRUE		Citric acid	0.00384123	1.44297	TRUE
Uridine 5'-monophosphate	0.0039928	-1.04206	TRUE		Symmetric dimethylarginine	3.22849e-05	1.35921	TRUE
D-Sedoheptulose 7-phosphate	0.00314746	-1.0429	TRUE		Glucose 1-phosphate	0.00350852	1.39012	TRUE
Imidazoleacetic acid	0.0255128	-1.0471	TRUE		NAD	0.000393394	1.46327	TRUE
Choline	0.00329423	-1.09457	TRUE		Pyridoxine	0.000127486	1.29393	TRUE
Adenosine monophosphate	0.00377648	-1.1532	TRUE		L-Carnitine	0.000113697	1.33762	TRUE
In-source fragment of Inosine_p	0.00746362	-1.18274	TRUE		N-Acetylglutamic acid	0.000267494	1.17092	TRUE
Glycerol 3-phosphate	0.00746362	-1.18472	TRUE		L-Tryptophan	8.71073e-05	1.47966	TRUE
Inosine	0.00189629	-1.2541	TRUE		Thiamine	0.000168784	1.3099	TRUE
Guanosine	0.0426449	-1.31073	TRUE		Guanosine diphosphate	0.00628602	0.839712	TRUE
Succinic acid	0.00960458	-1.31098	TRUE		In-source fragment of Methylthioadenosine	0.00302922	1.10566	TRUE
Guanosine monophosphate	0.00329423	-1.31176	TRUE		Isobaric with N-Acetylalanine	0.000550706	1.78191	TRUE
Cytidine monophosphate	0.0039928	-1.45406	TRUE		Myo-inositol	5.83259e-05	1.29247	TRUE
Hypoxanthine	0.00133891	-1.6516	TRUE		D-2-Hydroxyglutaric acid	0.000734431	1.04429	TRUE
Adrenic acid	0.043013	-1.7285	TRUE		D-Glyceraldehyde 3-phosphate	0.000500229	0.832224	TRUE
In-source fragment of Cytidine_p	0.0272169	-1.79287	TRUE		Pyroglutamic acid	0.000563963	1.51984	TRUE
Isobaric with Nicotinic acid	0.0312602	-1.90958	TRUE		ADP	0.00324324	1.26747	TRUE
Cytidine	0.0397941	-2.02404	TRUE		N-Acetyl-L-aspartic acid	0.000397031	1.38342	TRUE
Linoleic Acid	0.00102601	-2.96298	TRUE		S-Adenosylhomocysteine	0.00323252	1.3841	TRUE
					Isobaric with Glucose 1-phosphate/Glucose 6-phosphate_1	0.00506502	1.13259	TRUE
					D-Ribose 5-phosphate	0.000529345	2.45242	TRUE
					Pantothenic acid	0.00732091	1.31008	TRUE
					Guanosine diphosphate	0.0056397	0.900417	TRUE
					Isobaric with N-Acetylalanine_2	0.00133377	1.57417	TRUE
					NADH	8.57666e-05	1.80096	TRUE
					Biotin	6.88705e-05	1.75925	TRUE
					Nicotinic acid	0.00260637	1.37622	TRUE
					5-Thymidylic acid	6.61002e-05	2.10495	TRUE
					Oxoglutaric acid	5.09159e-05	1.48471	TRUE
					Inosinic acid	7.36506e-05	2.39677	TRUE
					CDP	5.09159e-05	1.13714	TRUE
					Uridine 5'-monophosphate	0.000382082	1.53581	TRUE
					D-Sedoheptulose 7-phosphate	6.61002e-05	1.29477	TRUE
					Imidazoleacetic acid	0.00064081	1.97922	TRUE
					Choline	3.65216e-05	1.45273	TRUE
					Adenosine monophosphate	0.000113697	1.26112	TRUE
					In-source fragment of Inosine_p	9.17291e-05	3.27306	TRUE
					Glycerol 3-phosphate	0.00064081	1.77877	TRUE
					Malic acid	6.77193e-05	1.52174	TRUE
					Inosine	3.65216e-05	2.9897	TRUE
					Guanosine	0.000390418	3.39439	TRUE
					Succinic acid	0.000374785	2.4612	TRUE
					Guanosine monophosphate	0.000193704	1.86875	TRUE
					Cytidine monophosphate	5.09159e-05	1.97093	TRUE
					Hypoxanthine	3.22849e-05	2.77599	TRUE
					In-source fragment of Cytidine_p	6.61002e-05	3.43338	TRUE
					Uridine	0.00121503	3.30362	TRUE
					Isobaric with Nicotinic acid	7.81979e-05	1.61872	TRUE
					Cytidine	6.61002e-05	3.7857	TRUE
					Linoleic Acid	0.0149756	0.722891	TRUE

## Sheet: LCL vs B cells
Name (from CD)	q-value LCLs vs. B cells	FC LCLs vs. B cells	|FC|>1.5,q<0.05 LCLs vs. B cells
Nicotinamide	0.0258709	70.7545	TRUE
Nicotinic acid	0.00860093	68.8169	TRUE
DL-4-Hydroxyphenyllactic acid	0.0136241	53.8334	TRUE
NAD	0.0294847	46.8787	TRUE
Phenylacetylglycine	0.0100505	46.2634	TRUE
Cyclic ADP-ribose	0.0136241	37.0564	TRUE
L-Lactic acid	0.00909827	29.8217	TRUE
Pantothenic acid	0.0141343	29.0968	TRUE
Pyroglutamic acid	0.0082292	25.2666	TRUE
Nicotinamide	0.0294847	23.4199	TRUE
Thiamine	0.0100505	22.1983	TRUE
Guanine	0.0283233	20.0735	TRUE
Docosapentaenoic Acid	0.00206502	19.6802	TRUE
Pantothenic acid	0.0294847	19.4379	TRUE
Citrulline	0.00864058	19.1793	TRUE
Biotin	0.0100505	18.3793	TRUE
DL-Stachydrine	0.0286789	17.2635	TRUE
Docosahexaenoic Acid	0.0100505	16.5869	TRUE
Uridine 5'-monophosphate	0.0100505	16.5819	TRUE
Pyruvic acid	0.0082292	16.2009	TRUE
Ornithine	0.017363	15.568	TRUE
Isobaric to Nicotinic acid	0.0100505	14.9329	TRUE
D-Glyceraldehyde 3-phosphate	0.0100505	14.349	TRUE
D-2-Hydroxyglutaric acid	0.0393193	13.9831	TRUE
In-source fragment of Citrulline_n	0.0100505	13.5059	TRUE
Betaine	0.0108775	13.2048	TRUE
Uridine 5'-diphosphogalactose	0.0223311	13.0765	TRUE
Adenosine monophosphate	0.0286789	12.803	TRUE
S-Adenosylmethionine	0.0141343	12.7682	TRUE
Epinephrine	0.0136241	12.6351	TRUE
Guanosine monophosphate	0.0100505	11.7505	TRUE
In-source fragment of Methylthioadenosine	0.038801	11.7173	TRUE
Hypotaurine	0.0176148	11.2531	TRUE
Phenylacetylglycine	0.0224772	11.0579	TRUE
Glycerol 3-phosphate	0.0136241	10.6857	TRUE
4-Oxoproline	0.0100505	10.6278	TRUE
4-Guanidinobutyric acid	0.0294847	10.5823	TRUE
L-Proline	0.0221508	10.2998	TRUE
5'-Methylthioadenosine	0.0100505	9.2068	TRUE
Uridine 5'-diphosphate (UDP)	0.0294847	8.7817	TRUE
Choline	0.0378859	8.75945	TRUE
ADP	0.0224772	7.79398	TRUE
Uracil	0.0315724	7.75217	TRUE
Adrenic acid	0.0082292	7.56584	TRUE
UDP-N-acetylglucosamine	0.012136	7.513	TRUE
Pyridoxine	0.0296087	7.2507	TRUE
Oxoamide	0.0382094	6.75099	TRUE
Myo-inositol	0.0176148	6.62165	TRUE
Acetylcholine	0.0294847	6.45971	TRUE
Oxoglutaric acid	0.0294847	6.39051	TRUE
Nervonic Acid	0.0082292	6.11291	TRUE
L-Tryptophan	0.0294847	5.80083	TRUE
Indole-3-acrylic acid	0.0294847	5.76116	TRUE
Aminoadipic acid	0.0082292	5.2333	TRUE
Glycine	0.0119516	4.99204	TRUE
Glucose 6-phosphate	0.0286789	4.91496	TRUE
Glucosamine	0.0286789	4.885	TRUE
Guanosine	0.0315068	4.74277	TRUE
4-Hydroxyproline	0.0120564	4.67621	TRUE
Malic acid	0.0205245	4.41888	TRUE
L-Asparagine	0.0286789	4.37796	TRUE
N-Acetyl-L-alanine	0.0221508	4.20446	TRUE
Cytidine monophosphate	0.043195	4.14183	TRUE
Hippuric acid	0.0294847	3.84171	TRUE
N6,N6,N6-Trimethyl-L-lysine	0.0363282	3.60933	TRUE
L-Carnitine	0.0286789	3.48814	TRUE
Methionine sulfoxide	0.0224772	3.25311	TRUE
L-Alanine	0.0241279	3.09899	TRUE
Oleic Acid	0.0221508	2.83538	TRUE
L-Leucine	0.0100505	2.67333	TRUE
In-source fragment of Cytidine_p	0.0223311	2.67274	TRUE
L-Alanine	0.0224772	2.4996	TRUE
L-Leucine	0.0100505	2.46774	TRUE
Uric acid	0.0315068	2.37942	TRUE
Creatine	0.0286789	2.33934	TRUE
L-Phenylalanine	0.0365846	2.14701	TRUE
L-Threonine	0.0185843	2.04415	TRUE
L-Glutamine	0.0480315	2.0344	TRUE
Isobaric with Pyroglutamic acid_p	0.0480315	1.90116	TRUE
Taurine	0.0294847	1.8842	TRUE
L-Methionine	0.0258709	1.8728	TRUE
In-source fragment of Aspartic acid_n	0.037357	1.72647	TRUE
2-Hydroxycinnamic acid	0.017363	1.62492	TRUE
Thymine	0.0385332	-1.71135	TRUE
Citraconic Acid	0.0221508	-9.05616	TRUE
Ascorbic acid	0.00864058	-687.712	TRUE
